# Supplementary material for: Pharmacokinetics and Nephrotoxicity of Polymyxin MRX-8 in Rats: A Novel Agent against Resistant Gram-Negative Bacteria
Source: Antibiotics (Basel). 2024 Apr 12;13(4):354. doi: 10.3390/antibiotics13040354 (PMC11047535; doi:10.3390/antibiotics13040354)
Supplement: Supplementary file 1 [file antibiotics-13-00354-s001.zip]

Archive with 1 entries (1 files):
- antibiotics-2928794-supplementary.pdf
